# Supplementary material for: An avian dominance hierarchy at a supplemental water source in the Patagonian steppe
Source: PLoS One. 2020 Dec 31;15(12):e0244299. doi: 10.1371/journal.pone.0244299 (PMC7774970; doi:10.1371/journal.pone.0244299)
Supplement: S1 Table — (XLSX) [file pone.0244299.s001.xlsx]

## Sheet: Sheet1
Interval	Dominant Dominance Coefficient	Dominant Species	Dominance Difference	Displacement Type	Subordinate Dominance Coefficent	Subordinate Species	Inter/Intra
1	1.16889	Long-tailed Meadowlark	0	1	1.16889	Long-tailed Meadowlark	0
1	-0.656034	Patagonian Mockingbird	1.84726	2	-2.50329	Austral Negrito	1
1	20.9877	Kelp Gull	42.5604	2	-21.5727	Mourning Sierra-Finch	1
1	20.9877	Kelp Gull	23.3993	2	-2.41155	Rufous-collared Sparrow	1
1	-2.41155	Rufous-collared Sparrow	0.0917406	3	-2.50329	Austral Negrito	1
1	-0.656034	Patagonian Mockingbird	1.75552	3	-2.41155	Rufous-collared Sparrow	1
1	-2.41155	Rufous-collared Sparrow	0	4	-2.41155	Rufous-collared Sparrow	0
2	-2.41155	Rufous-collared Sparrow	0	1	-2.41155	Rufous-collared Sparrow	0
2	-2.41155	Rufous-collared Sparrow	0	1	-2.41155	Rufous-collared Sparrow	0
2	-2.41155	Rufous-collared Sparrow	0	3	-2.41155	Rufous-collared Sparrow	0
2	-2.41155	Rufous-collared Sparrow	0	3	-2.41155	Rufous-collared Sparrow	0
3	-2.41155	Rufous-collared Sparrow	1.75552	1	-0.656034	Patagonian Mockingbird	1
3	-0.656034	Patagonian Mockingbird	1.84726	2	-2.50329	Austral Negrito	1
3	-0.656034	Patagonian Mockingbird	0.583482	2	-1.23952	Gray-hooded Sierra-Finch	1
3	20.9877	Kelp Gull	21.6438	2	-0.656034	Patagonian Mockingbird	1
3	20.9877	Kelp Gull	23.3993	2	-2.41155	Rufous-collared Sparrow	1
3	20.9877	Kelp Gull	23.3993	2	-2.41155	Rufous-collared Sparrow	1	Inter = 1
3	1.16889	Long-tailed Meadowlark	3.58044	2	-2.41155	Rufous-collared Sparrow	1	Intra = 0
3	-0.656034	Patagonian Mockingbird	1.75552	2	-2.41155	Rufous-collared Sparrow	1	Direct displacement = 1
4	1.16889	Long-tailed Meadowlark	0	1	1.16889	Long-tailed Meadowlark	0	Indirect displacement = 2
4	20.9877	Kelp Gull	23.3993	2	-2.41155	Rufous-collared Sparrow	1	Partial displacement = 3
4	20.9877	Kelp Gull	23.3993	2	-2.41155	Rufous-collared Sparrow	1	Rejected displacement = 4
4	20.9877	Kelp Gull	23.3993	2	-2.41155	Rufous-collared Sparrow	1
4	-2.41155	Rufous-collared Sparrow	0.804916	3	-3.21647	Diuca Finch	1
4	-2.41155	Rufous-collared Sparrow	0	4	-2.41155	Rufous-collared Sparrow	0
5	-0.656034	Patagonian Mockingbird	1.75552	2	-2.41155	Rufous-collared Sparrow	1
5	-0.656034	Patagonian Mockingbird	1.75552	2	-2.41155	Rufous-collared Sparrow	1
5	-0.656034	Patagonian Mockingbird	1.75552	2	-2.41155	Rufous-collared Sparrow	1
5	-3.21647	Diuca Finch	0.804916	3	-2.41155	Rufous-collared Sparrow	1
6	20.9877	Kelp Gull	24.2042	2	-3.21647	Diuca Finch	1
6	20.9877	Kelp Gull	24.2042	2	-3.21647	Diuca Finch	1
6	20.9877	Kelp Gull	21.6438	2	-0.656034	Patagonian Mockingbird	1
6	20.9877	Kelp Gull	23.3993	2	-2.41155	Rufous-collared Sparrow	1
6	20.9877	Kelp Gull	23.3993	2	-2.41155	Rufous-collared Sparrow	1
7	-2.41155	Rufous-collared Sparrow	0	1	-2.41155	Rufous-collared Sparrow	0
7	20.9877	Kelp Gull	21.6438	2	-0.656034	Patagonian Mockingbird	1
7	20.9877	Kelp Gull	23.3993	2	-2.41155	Rufous-collared Sparrow	1
8	-2.41155	Rufous-collared Sparrow	19.1611	1	-21.5727	Mourning Sierra-Finch	1
8	-2.41155	Rufous-collared Sparrow	0.804916	1	-3.21647	Diuca Finch	1
8	-0.656034	Patagonian Mockingbird	0	1	-0.656034	Patagonian Mockingbird	0
8	20.9877	Kelp Gull	24.2042	2	-3.21647	Diuca Finch	1
8	20.9877	Kelp Gull	20.3317	2	0.656034	Eared Dove	1
8	20.9877	Kelp Gull	21.6438	2	-0.656034	Patagonian Mockingbird	1
8	20.9877	Kelp Gull	21.6438	2	-0.656034	Patagonian Mockingbird	1
8	20.9877	Kelp Gull	21.6438	2	-0.656034	Patagonian Mockingbird	1
8	20.9877	Kelp Gull	23.3993	2	-2.41155	Rufous-collared Sparrow	1
9	-1.23952	Gray-hooded Sierra-Finch	1.97695	1	-3.21647	Diuca Finch	1
9	-0.656034	Patagonian Mockingbird	0	1	-0.656034	Patagonian Mockingbird	0
9	-2.41155	Rufous-collared Sparrow	0	2	-2.41155	Rufous-collared Sparrow	0
9	-2.41155	Rufous-collared Sparrow	0.0917406	3	-2.50329	Austral Negrito	1
10	-0.656034	Patagonian Mockingbird	1.75552	1	-2.41155	Rufous-collared Sparrow	1
10	-2.41155	Rufous-collared Sparrow	0	1	-2.41155	Rufous-collared Sparrow	0
10	-2.50329	Austral Negrito	0.0917406	2	-2.41155	Rufous-collared Sparrow	1
10	-2.41155	Rufous-collared Sparrow	0	2	-2.41155	Rufous-collared Sparrow	0
10	-2.41155	Rufous-collared Sparrow	0.0917406	4	-2.50329	Austral Negrito	1
11	-2.50329	Austral Negrito	0.0917406	1	-2.41155	Rufous-collared Sparrow	1
11	-2.50329	Austral Negrito	0.0917406	1	-2.41155	Rufous-collared Sparrow	1
11	20.9877	Kelp Gull	19.8188	3	1.16889	Long-tailed Meadowlark	1
11	20.9877	Kelp Gull	19.8188	3	1.16889	Long-tailed Meadowlark	1
11	20.9877	Kelp Gull	19.8188	3	1.16889	Long-tailed Meadowlark	1
11	1.16889	Long-tailed Meadowlark	1.82493	3	-0.656034	Patagonian Mockingbird	1
11	-2.41155	Rufous-collared Sparrow	0	3	-2.41155	Rufous-collared Sparrow	0
12	-0.656034	Patagonian Mockingbird	1.84726	1	-2.50329	Austral Negrito	1
12	-2.41155	Rufous-collared Sparrow	0	1	-2.41155	Rufous-collared Sparrow	0
12	20.9877	Kelp Gull	23.491	2	-2.50329	Austral Negrito	1
12	20.9877	Kelp Gull	24.2042	2	-3.21647	Diuca Finch	1
12	20.9877	Kelp Gull	21.6438	2	-0.656034	Patagonian Mockingbird	1
12	20.9877	Kelp Gull	23.3993	2	-2.41155	Rufous-collared Sparrow	1
12	20.9877	Kelp Gull	23.3993	2	-2.41155	Rufous-collared Sparrow	1
12	20.9877	Kelp Gull	23.3993	2	-2.41155	Rufous-collared Sparrow	1
13	-2.50329	Austral Negrito	0.0917406	2	-2.41155	Rufous-collared Sparrow	1
13	20.9877	Kelp Gull	23.3993	2	-2.41155	Rufous-collared Sparrow	1
14	20.9877	Kelp Gull	23.3993	2	-2.41155	Rufous-collared Sparrow	1
14	20.9877	Kelp Gull	23.3993	2	-2.41155	Rufous-collared Sparrow	1
14	20.9877	Kelp Gull	23.3993	2	-2.41155	Rufous-collared Sparrow	1
14	20.9877	Kelp Gull	23.3993	2	-2.41155	Rufous-collared Sparrow	1
14	20.9877	Kelp Gull	23.3993	2	-2.41155	Rufous-collared Sparrow	1
14	20.9877	Kelp Gull	23.3993	2	-2.41155	Rufous-collared Sparrow	1
14	-3.21647	Diuca Finch	0.713175	3	-2.50329	Austral Negrito	1
14	-0.656034	Patagonian Mockingbird	1.75552	3	-2.41155	Rufous-collared Sparrow	1
14	-0.656034	Patagonian Mockingbird	1.75552	3	-2.41155	Rufous-collared Sparrow	1
15	-3.21647	Diuca Finch	0	1	-3.21647	Diuca Finch	0
15	-2.41155	Rufous-collared Sparrow	0.804916	2	-3.21647	Diuca Finch	1
15	-0.656034	Patagonian Mockingbird	1.75552	2	-2.41155	Rufous-collared Sparrow	1
15	-0.656034	Patagonian Mockingbird	1.75552	2	-2.41155	Rufous-collared Sparrow	1
15	-0.656034	Patagonian Mockingbird	1.75552	2	-2.41155	Rufous-collared Sparrow	1
15	-3.21647	Diuca Finch	0	3	-3.21647	Diuca Finch	0
15	1.16889	Long-tailed Meadowlark	3.58044	3	-2.41155	Rufous-collared Sparrow	1
15	-0.656034	Patagonian Mockingbird	0	4	-0.656034	Patagonian Mockingbird	0
16	-2.50329	Austral Negrito	0.713175	3	-3.21647	Diuca Finch	1
16	-3.21647	Diuca Finch	0	3	-3.21647	Diuca Finch	0
16	-3.21647	Diuca Finch	0	3	-3.21647	Diuca Finch	0
17	-2.50329	Austral Negrito	0.713175	1	-3.21647	Diuca Finch	1
17	-0.656034	Patagonian Mockingbird	0	1	-0.656034	Patagonian Mockingbird	0
17	18.982	Southern Caracara	21.4853	2	-2.50329	Austral Negrito	1
17	18.982	Southern Caracara	21.3935	2	-2.41155	Rufous-collared Sparrow	1
17	18.982	Southern Caracara	21.3935	2	-2.41155	Rufous-collared Sparrow	1
18	-2.41155	Rufous-collared Sparrow	1.75552	2	-0.656034	Patagonian Mockingbird	1
18	-0.656034	Patagonian Mockingbird	2.56043	3	-3.21647	Diuca Finch	1
18	-2.41155	Rufous-collared Sparrow	1.75552	4	-0.656034	Patagonian Mockingbird	1
19	-3.21647	Diuca Finch	0	1	-3.21647	Diuca Finch	0
19	-0.656034	Patagonian Mockingbird	0	1	-0.656034	Patagonian Mockingbird	0
19	-0.656034	Patagonian Mockingbird	1.75552	4	-2.41155	Rufous-collared Sparrow	1
20	1.16889	Long-tailed Meadowlark	4.38536	1	-3.21647	Diuca Finch	1
20	0.656034	Eared Dove	3.06758	1	-2.41155	Rufous-collared Sparrow	1
20	1.16889	Long-tailed Meadowlark	3.58044	1	-2.41155	Rufous-collared Sparrow	1
20	1.16889	Long-tailed Meadowlark	3.58044	1	-2.41155	Rufous-collared Sparrow	1
20	-2.41155	Rufous-collared Sparrow	0	1	-2.41155	Rufous-collared Sparrow	0
20	-0.656034	Patagonian Mockingbird	1.75552	2	-2.41155	Rufous-collared Sparrow	1
20	-0.656034	Patagonian Mockingbird	1.84726	3	-2.50329	Austral Negrito	1
20	1.16889	Long-tailed Meadowlark	0	3	1.16889	Long-tailed Meadowlark	0
20	1.16889	Long-tailed Meadowlark	1.82493	3	-0.656034	Patagonian Mockingbird	1
20	-2.41155	Rufous-collared Sparrow	0	4	-2.41155	Rufous-collared Sparrow	0
21	-2.41155	Rufous-collared Sparrow	0.0917406	1	-2.50329	Austral Negrito	1
21	-2.41155	Rufous-collared Sparrow	3.06758	1	0.656034	Eared Dove	1
21	-1.23952	Gray-hooded Sierra-Finch	1.17203	1	-2.41155	Rufous-collared Sparrow	1
21	1.16889	Long-tailed Meadowlark	4.38536	2	-3.21647	Diuca Finch	1
21	1.16889	Long-tailed Meadowlark	3.58044	2	-2.41155	Rufous-collared Sparrow	1
21	-2.41155	Rufous-collared Sparrow	0.0917406	3	-2.50329	Austral Negrito	1
21	-3.21647	Diuca Finch	4.38536	4	1.16889	Long-tailed Meadowlark	1
22	1.16889	Long-tailed Meadowlark	3.58044	1	-2.41155	Rufous-collared Sparrow	1
22	-2.41155	Rufous-collared Sparrow	0	3	-2.41155	Rufous-collared Sparrow	0
23	20.9877	Kelp Gull	19.8188	1	1.16889	Long-tailed Meadowlark	1
23	20.9877	Kelp Gull	21.6438	1	-0.656034	Patagonian Mockingbird	1
23	1.37083	Austral Thrush	3.78238	1	-2.41155	Rufous-collared Sparrow	1
23	-2.41155	Rufous-collared Sparrow	0	4	-2.41155	Rufous-collared Sparrow	0
24	0.656034	Eared Dove	3.06758	1	-2.41155	Rufous-collared Sparrow	1
24	0.656034	Eared Dove	3.06758	2	-2.41155	Rufous-collared Sparrow	1
24	0.656034	Eared Dove	3.06758	2	-2.41155	Rufous-collared Sparrow	1
24	0.656034	Eared Dove	3.06758	2	-2.41155	Rufous-collared Sparrow	1
24	-3.21647	Diuca Finch	0.804916	3	-2.41155	Rufous-collared Sparrow	1
25	-2.50329	Austral Negrito	0.0917406	1	-2.41155	Rufous-collared Sparrow	1
25	1.16889	Long-tailed Meadowlark	3.58044	1	-2.41155	Rufous-collared Sparrow	1
25	18.973	Great Egret	22.1895	2	-3.21647	Diuca Finch	1
25	1.16889	Long-tailed Meadowlark	4.38536	2	-3.21647	Diuca Finch	1
25	18.973	Great Egret	21.3845	2	-2.41155	Rufous-collared Sparrow	1
25	18.973	Great Egret	21.3845	2	-2.41155	Rufous-collared Sparrow	1
25	18.973	Great Egret	21.3845	2	-2.41155	Rufous-collared Sparrow	1
25	1.16889	Long-tailed Meadowlark	0	3	1.16889	Long-tailed Meadowlark	0
25	1.37083	Austral Thrush	3.78238	3	-2.41155	Rufous-collared Sparrow	1
25	-2.50329	Austral Negrito	0.713175	4	-3.21647	Diuca Finch	1
25	-2.41155	Rufous-collared Sparrow	0	4	-2.41155	Rufous-collared Sparrow	0
26	1.37083	Austral Thrush	4.5873	2	-3.21647	Diuca Finch	1
26	-0.656034	Patagonian Mockingbird	2.56043	2	-3.21647	Diuca Finch	1
26	1.37083	Austral Thrush	2.02686	2	-0.656034	Patagonian Mockingbird	1
26	1.37083	Austral Thrush	2.02686	2	-0.656034	Patagonian Mockingbird	1
26	-2.41155	Rufous-collared Sparrow	0	3	-2.41155	Rufous-collared Sparrow	0
28	-0.656034	Patagonian Mockingbird	2.56043	2	-3.21647	Diuca Finch	1
28	1.37083	Austral Thrush	3.78238	2	-2.41155	Rufous-collared Sparrow	1
28	-0.656034	Patagonian Mockingbird	2.56043	3	-3.21647	Diuca Finch	1
29	-2.41155	Rufous-collared Sparrow	0.804916	2	-3.21647	Diuca Finch	1
29	-2.41155	Rufous-collared Sparrow	0.804916	3	-3.21647	Diuca Finch	1
30	20.9877	Kelp Gull	24.2042	2	-3.21647	Diuca Finch	1
30	1.16889	Long-tailed Meadowlark	0	2	1.16889	Long-tailed Meadowlark	0
30	1.16889	Long-tailed Meadowlark	0	3	1.16889	Long-tailed Meadowlark	0
31	-0.656034	Patagonian Mockingbird	1.82493	1	1.16889	Long-tailed Meadowlark	1
31	0.656034	Eared Dove	1.31207	1	-0.656034	Patagonian Mockingbird	1
31	1.16889	Long-tailed Meadowlark	1.82493	1	-0.656034	Patagonian Mockingbird	1
31	1.16889	Long-tailed Meadowlark	0.201938	2	1.37083	Austral Thrush	1
31	1.16889	Long-tailed Meadowlark	3.58044	2	-2.41155	Rufous-collared Sparrow	1
33	-0.656034	Patagonian Mockingbird	1.75552	1	-2.41155	Rufous-collared Sparrow	1
33	20.9877	Kelp Gull	23.3993	2	-2.41155	Rufous-collared Sparrow	1
33	20.9877	Kelp Gull	23.3993	2	-2.41155	Rufous-collared Sparrow	1
35	0.656034	Eared Dove	3.06758	1	-2.41155	Rufous-collared Sparrow	1
35	0.656034	Eared Dove	3.06758	2	-2.41155	Rufous-collared Sparrow	1
